# Supplementary material for: Association of TERT and DSP variants with microscopic polyangiitis and myeloperoxidase-ANCA positive vasculitis in a Japanese population: a genetic association study
Source: Arthritis Res Ther. 2020 Oct 16;22:246. doi: 10.1186/s13075-020-02347-0 (PMC7574242; doi:10.1186/s13075-020-02347-0)
Supplement: Supplementary file 1 — Additional file 1: Supplementary Table S1. Power to detect associations under the sample size in this study. [file 13075_2020_2347_MOESM1_ESM.xlsx]

## Sheet: Supplementary Table S1
Supplementary Table S1 Power to detect associations under the sample size in this study
	TERT rs2736100 analysis					DSP rs2076295 analysis
Odds ratio	1.2	1.4	1.6	1.8		1.2	1.4	1.6	1.8
MPA vs controls	0.57	0.976	1	1		0.604	0.984	1	1
GPA vs controls	0.261	0.68	0.924	0.989		0.284	0.725	0.947	0.994
EGPA vs controls	0.176	0.472	0.75	0.909		0.194	0.519	0.8	0.939
MPO-AAV vs controls	0.699	0.996	1	1		0.732	0.997	1	1
PR3-AAV vs controls	0.165	0.439	0.712	0.883		0.182	0.486	0.766	0.919
MPO-AAV-ILD vs. MPO-AAV-noILD	0.231	0.608	0.871	0.969		0.245	0.646	0.902	0.982
MPA: microscopic polyangiitis, GPA: granulomatosis with polyangiitis, EGPA: eosinophilic granulomatosis with polyangiitis, MPO-AAV: myeloperoxidase (MPO)-ANCA positive AAV, PR3-AAV: proteinase 3 (PR3)-ANCA positive AAV, ILD: interstitial lung disease, MPO-AAV-ILD: MPO-AAV with ILD, MPO-AAV-noILD: MPO-AAV without ILD.
